# Supplementary material for: Characterization of Vortex Vein Drainage System in Healthy Individuals Imaged by Ultra-Widefield Optical Coherence Tomography Angiography
Source: Transl Vis Sci Technol. 2024 Sep 18;13(9):19. doi: 10.1167/tvst.13.9.19 (PMC11412622; doi:10.1167/tvst.13.9.19)
Supplement: Supplement 2 [file tvst-13-9-19_s002.xlsx]

## Sheet: Table S1
Table S1. Intraclass Correlation Coefficients for the Choroidal Parameters
	ICC	95% CI	P value
vortex vein’s ChT (µm)
Superotemporal quadrant	0.932	0.955~0.978	0.003
Superonasal quadrant	0.957	0.581~0.998	< 0.001
Inferonasal quadrant	0.912	0.856~0.999	< 0.001
Inferotemporal quadrant	0.945	0.855~0.986	0.015
Vortex vein’s CVI (%)
Superotemporal quadrant	0.899	0.811~0.987	< 0.001
Superonasal quadrant	0.931	0.900~0.946	0.02
Inferonasal quadrant	0.934	0.876~0.956	< 0.001
Inferotemporal quadrant	0.946	0.911~0.972	< 0.001
Submacular Area
ChT (µm)	0.866	0.787~0.922	0.002
CVI (%)	0.934	0.867~0.978	< 0.001
ICC, intraclass correlation coefficient; CI, confidence interval; ChT, choroidal thickness; CVI, choroidal vascularity index.
